# Supplementary material for: Evaluation of the Chemotherapy Drug Response Using Organotypic Cultures of Osteosarcoma Tumours from Mice Models and Canine Patients
Source: Cancers (Basel). 2021 Sep 29;13(19):4890. doi: 10.3390/cancers13194890 (PMC8507898; doi:10.3390/cancers13194890)
Supplement: Supplementary file 1 [file cancers-13-04890-s001.zip]

Archive with 1 entries (1 files):
- cancers-1277171-supplementary.pdf
